# Supplementary material for: Identifying network biomarkers based on protein-protein interactions and expression data
Source: BMC Med Genomics. 2015 May 29;8(Suppl 2):S11. doi: 10.1186/1755-8794-8-S2-S11 (PMC4460625; doi:10.1186/1755-8794-8-S2-S11)
Supplement: Additional file 1 — Supplementary Dataset 1.txt [file 1755-8794-8-S2-S11-S1.txt]

PSMD11
ELK4
EVL
SPEN	DLX5
CREBBP	KPNA2
BGN	COL1A2
IRS2	PIK3CD
SOX10	JUN
SMARCD3	JUN
