# Supplementary material for: Identifying network biomarkers based on protein-protein interactions and expression data
Source: BMC Med Genomics. 2015 May 29;8(Suppl 2):S11. doi: 10.1186/1755-8794-8-S2-S11 (PMC4460625; doi:10.1186/1755-8794-8-S2-S11)
Supplement: Additional file 2 — Supplementary Dataset 2.txt [file 1755-8794-8-S2-S11-S2.txt]

RPL21
ANXA1
JUN
TOMM70A
ITGA6
ZWINT
NPY1R
ST13
RGL2
SMG5
FAM189A2
BGN
RPL29
SAA2
BTF3
ELK4
HOXB9
FN1
EVL
NCAPG2
ECT2
SNX27
