# Supplementary material for: Identifying network biomarkers based on protein-protein interactions and expression data
Source: BMC Med Genomics. 2015 May 29;8(Suppl 2):S11. doi: 10.1186/1755-8794-8-S2-S11 (PMC4460625; doi:10.1186/1755-8794-8-S2-S11)
Supplement: Additional file 3 — Supplementary Dataset 3.txt [file 1755-8794-8-S2-S11-S3.txt]

PPIG
LRSAM1
TTN	ANK1
DLG3	CALM1
NOP56	BMPR2
IQGAP2	ACTR2
NPHP1	NPHP3
XRCC6	ARAP1
ABCA1	DLG3
ACTG1	ATF7IP
PEX5L	RAF1
