# Supplementary material for: Identifying network biomarkers based on protein-protein interactions and expression data
Source: BMC Med Genomics. 2015 May 29;8(Suppl 2):S11. doi: 10.1186/1755-8794-8-S2-S11 (PMC4460625; doi:10.1186/1755-8794-8-S2-S11)
Supplement: Additional file 4 — Supplementary Dataset 4.txt [file 1755-8794-8-S2-S11-S4.txt]

NPHP3
WDR1
SF3A1
COX17
TXN
TBL3
DLG3
SLC9A7
TSC22D1
CREB1
PPIG
ATF7IP
AP4B1
ACTR2
EPAS1
IQGAP2
PEX5L
TTN
