# Supplementary material for: Identifying network biomarkers based on protein-protein interactions and expression data
Source: BMC Med Genomics. 2015 May 29;8(Suppl 2):S11. doi: 10.1186/1755-8794-8-S2-S11 (PMC4460625; doi:10.1186/1755-8794-8-S2-S11)
Supplement: Additional file 5 — Supplementary Dataset 5.txt [file 1755-8794-8-S2-S11-S5.txt]

PLEKHF2
XPOT
SOD1
SCRIB
PABPC1
CHAF1A
PLA2G4A
COL6A2
CHKA
RACGAP1
PDCD4
CEBPD
BNIP3
MID1
TRIP6
CXXC5
ZFP36
EIF4B
PSMA2
GBP2
MYB
SOD2
BAI2
MSN
RPL24
PCSK5
KPNA2
TAP1
SYK
LOX
ACTB
MSR1
LIMK2
EEF1D
SATB1
BTG2
TARS
INHBA
S100A14
DUSP4
XBP1
CD24
BAZ1A
INHBB
GLS2
OSTM1
SERPINA3
OPTN
TXNIP
RRM2
HCLS1
MAFB
WWP1
SPARC
GTF2H1
HSPA1A
TSPAN1
RCC1
LPL
PHLDA1
GLRB
NQO1
PYCARD
NRIP1
DYNLL1
MDFI
H3F3A
PDLIM5
HDHD2
KLF2
CUL4A
SCHIP1
EIF2AK2
CFD
GALNT10
MUC1
EFS
PGM1
F13A1
PKIB
TCF3
RGS2
REL
ARHGAP29
HSPB1
HDLBP
BCAR3
HOXB2
S100A16
COL6A1
NDRG1	S100B
RRM1	RRM2
IGBP1	MID1
TRIP6	PTPN13
FANCA	FANCE
CHAF1A	CHAF1B
ASF1B	CHAF1B
LIMK2	LIMK1
CCNA2	BRCA1
HSPH1	PAFAH1B1
EED	EZH2
STEAP3	BNIP3L
C3	CFHR3
CCNA2	CDK2
HDAC2	STAT3
CDK2AP1	CDK2
KPNA2	TXNIP
TAP1	MDFI
FBP1	C14orf135
BNIP3	BNIP3L
PHLDA1	MDFI
EXO1	MSH2
ATR	MSH2
S100A14	S100A16
PLEKHF2	PLDN
HSP90AB1	STAT3
ADAM9	ITGA6
MMP2	DCN
MMP3	DCN
TCF12	PRSS23
LYN	ACTB
DYNLL1	ACTB
INHBA	FST
MSR1	HSPA1A
SOX9	HSPA1A
DNAJA3	HSPA1A
CASP1	PLA2G4A
MMP9	AREG
