# Supplementary material for: Identifying network biomarkers based on protein-protein interactions and expression data
Source: BMC Med Genomics. 2015 May 29;8(Suppl 2):S11. doi: 10.1186/1755-8794-8-S2-S11 (PMC4460625; doi:10.1186/1755-8794-8-S2-S11)
Supplement: Additional file 6 — Supplementary Dataset 6.txt [file 1755-8794-8-S2-S11-S6.txt]

HIST1H3E
LMO2
PLEKHF2
CELSR3
C2
XPOT
CEBPE
SOD1
PABPC1
CHAF1A
PLA2G4A
STX4
EXO1
SEMA3B
CHKA
PDCD4
HOXC8
FANCE
HMGB1
MID1
CCL13
ITGB5
TRIP6
CXXC5
CCNA2
RINT1
COMP
ZAP70
EIF4B
TRO
MYB
PAFAH1B1
ECHS1
SOD2
PLCG2
COL4A5
FOS
RECK
TIMP4
SLC25A6
ARL2BP
CDK2AP1
HIST1H2BJ
F2R
BCAS1
BAI2
MSN
HOXC13
RPL24
HHEX
CHAF1B
H1F0
STEAP3
KPNA2
MMP1
S100B
GARS
ARHGAP4
CACNA1E
LOX
IFNAR1
NRAS
ACTB
C14orf135
RFC1
CFHR3
CXCL1
MSR1
LIMK2
EEF1D
BTG2
TARS
MMP3
INHBA
HIST1H2AB
HOMER2
S100A14
DUSP4
PPP2R5A
MYC
MMP2
TUBB3
FANCA
XBP1
CD24
INHBB
GLS2
SERPINA3
HDAC2
DUSP6
HSP90AB1
MYBL2
PLDN
RAD51
OPTN
TXNIP
S100A6
RRM2
HCLS1
CCNE2
TCF12
CBWD2
WWP1
PTPN13
CPNE2
ITGA6
SPARC
HSPA1A
SOX9
UHRF1
TSPAN1
NDRG1
BAG1
RCC1
LPL
CHEK1
PHLDA1
GLRB
ZFYVE9
NQO1
PYCARD
TOP2A
NRIP1
MDFI
H3F3A
PDLIM5
HDHD2
NPDC1
CUL4A
SCHIP1
S100P
HSPH1
ATR
CLU
CLUAP1
LMNB1
CFD
FBP1
AHNAK
GALNT10
MUC1
SEMA3A
PRSS23
PGM1
ARL3
ADAM9
ELF1
FN1
GTF3C1
F13A1
PKIB
HSF1
THBS2
SMAD5
WNT5A
DBN1
HSPB1
HDLBP
BCAR3
RGS3
CD47
IFI16
IFIT1
HOXB2
PSMB1
AREG
ICAM2
EZH2
S100A16
COL6A1
