# Supplementary material for: Identifying network biomarkers based on protein-protein interactions and expression data
Source: BMC Med Genomics. 2015 May 29;8(Suppl 2):S11. doi: 10.1186/1755-8794-8-S2-S11 (PMC4460625; doi:10.1186/1755-8794-8-S2-S11)
Supplement: Additional file 7 — Supplementary Dataset 7.txt [file 1755-8794-8-S2-S11-S7.txt]

UBA1
DSTN
CD48
NPY1R
CD80
BPY2
UBR2
SPON1
PARVA
TRIAP1
PAAF1
EXOC2
LYN	TRPV4
ENAH	PFN1
CDKN2A	GSPT1
STAT5B	NCOR2
HDAC7	NCOR2
GNA11	BDKRB2
CSNK2A1	HSP90AA1
ITGB6	FN1
FBN1	HSPG2
ANXA1	EGFR
SOX10	JUN
CDKN2B	CDK4
NXF2	MAP1B
CPE	POLA2
GOT2	ZDHHC6
LTA4H	TMEM62
FLNA	DCN
FBN1	ELN
AHR	AR
AKTIP	VPS41
EGFR	RASA1
RGS3	ESR1
CSH1	PTPN12
