# Supplementary material for: Identifying network biomarkers based on protein-protein interactions and expression data
Source: BMC Med Genomics. 2015 May 29;8(Suppl 2):S11. doi: 10.1186/1755-8794-8-S2-S11 (PMC4460625; doi:10.1186/1755-8794-8-S2-S11)
Supplement: Additional file 8 — Supplementary Dataset 8.txt [file 1755-8794-8-S2-S11-S8.txt]

RFC2
PFN1
XBP1
PPP1CC
CTSD
CIRBP
DEK
RERE
UBA1
SERPING1
TXNIP
ANXA1
SMARCC1
EIF4E
JUN
TGFBI
HSPG2
ITGA6
EGR1
DNMT1
SRGN
SPEN
LTF
RAI14
SDC4
CTSL1
ARL2BP
GOLGA3
CDK4
RGS2
COL1A2
TIAL1
LYN
FOXO1
FBN1
FOSB
RFK
CDH3
CD53
STC2
PLEK
ZEB2
ITPR1
KIF1A
KDM6A
CD48
RPP14
CHD1
CHKA
F3
KCNQ1
HIVEP1
SCN3B
MLLT3
MAFG
FGF13
KCNJ8
NPY1R
BIK
ARID3A
MAGI1
LPAR2
SALL1
HTR2C
BLNK
GLI2
BPY2
DNAJC3
FLNB
ATP6V1G1
ARF1
HMGB2
THY1
DDX18
LGALS8
BECN1
FBXL5
RGL2
IRS2
KLF5
PTN
GATA3
FBXW2
SLC4A7
ING1
ABLIM1
KLF1
DLGAP1
SSX2IP
EFS
PDCD10
NR4A1
KDM5B
PYY
COL4A6
FBL
PTGDS
IGFBP5
HLA-DPA1
PNN
MAP1B
ATP2A2
KIAA1279
SPRED2
CD59
CEBPB
ZNHIT3
TPM2
UBR2
ZDHHC17
CSDA
NEK1
TBL1X
EXOSC7
TRIM3
BGN
SPON1
CCL8
ERBB4
MAPRE3
KLRB1
CREB1
IGKC
CUX1
ELK4
PPP1R13B
HOXB9
FN1
IL2
MDM2
C3
SNX6
ENAH
EVL
PARVA
ARFGEF2
MKKS
NUP50
PELI1
LRRFIP2
TRIAP1
VWA1
TMEM62
PLSCR4
PAAF1
TIMM22
EGLN3
EXOC2
GLRX2
UCHL5
COL8A1
RNF146
COL5A2
TNS1
PAPOLA
NKIRAS2
TOB2
CELSR2
PER1
DOM3Z
GSK3A
