# Supplementary material for: Identifying network biomarkers based on protein-protein interactions and expression data
Source: BMC Med Genomics. 2015 May 29;8(Suppl 2):S11. doi: 10.1186/1755-8794-8-S2-S11 (PMC4460625; doi:10.1186/1755-8794-8-S2-S11)
Supplement: Additional file 9 — Source code for the new method [file 1755-8794-8-S2-S11-S9.zip]

Archive with 5 entries (4 files):
- code/compute_inter.m
- code/ellipsoid_inter_evaluation_LOO.m
- code/ellipsoid_inter_predict.m
- code/ellipsoid_inter_train.m
- code/
