# Supplementary material for: Identifying network biomarkers based on protein-protein interactions and expression data
Source: BMC Med Genomics. 2015 May 29;8(Suppl 2):S11. doi: 10.1186/1755-8794-8-S2-S11 (PMC4460625; doi:10.1186/1755-8794-8-S2-S11)
Supplement: Additional file 9 — Source code for the new method [file 1755-8794-8-S2-S11-S9.zip › code/compute_inter.m]

function y=compute_inter(data,inter)

num_inter=size(inter,1);
num_sample=size(data,2);
y=zeros(num_sample,num_inter);
for i=1:num_inter
    for j=1:num_sample
   y(j,i)=data(inter(i,1),j)*data(inter(i,2),j);
%     y(j,i)=abs(data(inter(i,1),j)-data(inter(i,2),j));
    end
end


%  class=max(label);
%  y_ave=zeros(class,num_inter);
%  y_std=zeros(class,num_inter);
%  for i=1:class
%  y_ave(i,:)=mean(y(find(label==i),:));
%  y_std(i,:)=std(y(find(label==i),:));
%  end
