# Supplementary material for: Identifying network biomarkers based on protein-protein interactions and expression data
Source: BMC Med Genomics. 2015 May 29;8(Suppl 2):S11. doi: 10.1186/1755-8794-8-S2-S11 (PMC4460625; doi:10.1186/1755-8794-8-S2-S11)
Supplement: Additional file 9 — Source code for the new method [file 1755-8794-8-S2-S11-S9.zip › code/ellipsoid_inter_evaluation_LOO.m]

function [X,q,]=ellipsoid_inter_evaluation_LOO(data,label,a,b,c,br_interaction)
%y=compute_pcc(data,br_interaction);
y=compute_inter(data,br_interaction);
n=size(y,1);
x=0;
q=[];
for i=1:n
train=ones(n,1);
train(i)=0;
test=zeros(n,1);
test(i)=1;
train_index=find(train);
train_label=label(train_index);
train_data=y(train_index,:);
test_index=find(test);
test_label=label(test_index);
test_data=y(test_index,:);
%     Model=twin_ellipse_train_M(train_label,train_data,a,b,c,d);
%     [test_predict,test_ratio]=twin_ellipse_test_M(test_data,Model);
    Model=ellipsoid_inter_train(train_label,train_data,a,b,c);
    [test_predict,test_ratio]=ellipsoid_inter_predict(test_data,Model)
    x=x+nnz(test_predict==test_label)
    q=[q;test_predict]
end
 X=x/n;
 
