# Supplementary material for: Identifying network biomarkers based on protein-protein interactions and expression data
Source: BMC Med Genomics. 2015 May 29;8(Suppl 2):S11. doi: 10.1186/1755-8794-8-S2-S11 (PMC4460625; doi:10.1186/1755-8794-8-S2-S11)
Supplement: Additional file 9 — Source code for the new method [file 1755-8794-8-S2-S11-S9.zip › code/ellipsoid_inter_predict.m]

function [X,dist]=ellipsoid_inter_predict(data,model)
X=[];
dist=[];
t=find(model.weight>0.0001);
    for j=1:size(data,1)

        tmp=zeros(model.number_classes,1);
        for k=1:length(t)
            for l=1:model.number_classes
                tmp(l)=tmp(l)+model.weight(t(k))*((data(j,t(k))-model.means_m(l,t(k)))/model.stds_m(l,t(k)))^2;
            end
        end
%         [u,X(j,:)]=min(tmp);
        dist(j,:)=tmp'; 

         [temp,X(j,:)]=min(tmp);
          end
    end
