# Supplementary material for: Identifying network biomarkers based on protein-protein interactions and expression data
Source: BMC Med Genomics. 2015 May 29;8(Suppl 2):S11. doi: 10.1186/1755-8794-8-S2-S11 (PMC4460625; doi:10.1186/1755-8794-8-S2-S11)
Supplement: Additional file 9 — Source code for the new method [file 1755-8794-8-S2-S11-S9.zip › code/ellipsoid_inter_train.m]

function Model=ellipsoid_inter_train(label,y,a,b,c)
m=max(label);
[number_samples,number_features]=size(y);
Matrix_mean=[];
Matrix_std=[];
t=[];
  f=[a*ones(number_features,1);b*ones(m,1);-b*ones(m,1)];
for i=1:m
%     t=[t;length(find(label==i))/length(label)*ones(number_samples,1)];
t(i)=length(find(label==i))/length(label);
f=[f;t(i)*ones(number_samples,1)];
end

    % f
%     f=[a*(1/number_features)*ones(number_features,1);b*ones(m,1);-b*ones(m,1);c*ones((number_samples)*m,1)];

 %  f=[a*ones(number_features,1);b*ones(m,1);-b*ones(m,1);c*ones((number_samples)*m,1)];
    
    A=sparse(number_samples*m+number_features+m+1,length(f));
    B=sparse(number_samples*m+number_features+m+1,1);

    current_row=0;
    for i=1:m      
        data_current=y(find(label==i),:);
        mean_current=mean(data_current);
        std_current=std(data_current);
        std_current(find(std_current==0))=min(std_current(find(std_current>0)))/2;
        Matrix_mean(i,:)=mean_current;
        Matrix_std(i,:)=std_current;
        idx_i=find(label==i);
        idx_o=find(label~=i);
        
        for j=1:length(idx_i)
            current_row=current_row+1;
          
                A(current_row,1:number_features)=((y(idx_i(j),1:number_features)-mean_current(1:number_features))./std_current(1:number_features)).^2;
        
            A(current_row,number_features+i)=-1;
            A(current_row,number_features+m+m+current_row)=-1;
        end
        for j=1:length(idx_o)
            current_row=current_row+1;
        
                A(current_row,1:number_features)=-1*((y(idx_o(j),1:number_features)-mean_current(1:number_features))./std_current(1:number_features)).^2;
         
            A(current_row,number_features+m+i)=1;
            A(current_row,number_features+m+m+current_row)=-1;
        end
    end
    
    for i=1:number_features
        current_row=current_row+1;
        A(current_row,i)=1;
        B(current_row,1)=1;
    end
    
    for i=1:m
        current_row=current_row+1;
        A(current_row,number_features+i)=1;
        A(current_row,number_features+m+i)=-1;
    end
    current_row=current_row+1;
    A(current_row,1:number_features)=-1;
    B(current_row,1)=-1;
    lb=zeros(length(f),1);
    
    
    
%     options=optimset('LargeScale','off','Simplex','on','Display','iter');
    options=optimset('LargeScale','on','Simplex','off','Display','iter','MaxIter',10000);
    [X,fval,exitflag]=linprog(f,A,B,[],[],lb,[],[],options);
    
    Model=struct('number_classes',m,'weight',X(1:number_features),'inner_radius',X(number_features+1:number_features+m),...
        'outer_radius',X(number_features+m+1:number_features+m+m),'slack_variables',X(number_features+m+m+1:length(f)),'means_m',Matrix_mean,'stds_m',Matrix_std);
    
end
